# Supplementary material for: Contributions of Adaptive Plant Architecture to Transgressive Salinity Tolerance in Recombinant Inbred Lines of Rice: Molecular Mechanisms Based on Transcriptional Networks
Source: Front Genet. 2020 Oct 23;11:594569. doi: 10.3389/fgene.2020.594569 (PMC7644915; doi:10.3389/fgene.2020.594569)
Supplement: Supplementary Table 1 — Summary and mapping statistics of the RNA-seq libraries constructed, processed, and analyzed for the parental genotypes and selected recombinant inbred lines (RILs). [file Table_1.XLSX]

## Sheet: Sheet1
Supplementary Table 1. Summary and mapping statistics of the RNA-seq libraries constructed for the parental genotypes and selected RILs.
Sample	Replicate	Number of Paired Reads Processed (mRNA)
		IR29	Pokkali	FL478	FL510	FL499	FL454
0h	A	16736902	21972858	19519378	27741440	25303994	22958328
0h	B	23566931	31223873	27374472	31095774	28887331	32035095
24h	A	17387989	18977029	16264496	30592532	25009427	17272958
24h	B	24939854	27237708	23010419	34146243	28503630	24233186
48h	A	31555196	26903719	28145394	31562536	27070597	31891918
48h	B	33789866	30030083	30990592	34024720	30210218	34196118
72h	A	25291270	30502192	27587928	26650239	25432219	30055914
72h	B	34825718	33309312	29991355	28917995	28184071	32004826
144h	A	26521109	32068870	31701845	28877883	31308395	34820920
144h	B	36076103	35384106	33676271	31871680	35266910	37216213
Sample	Replicate	Map Rates
		IR29	Pokkali	FL478	FL510	FL499	FL454
0h	A	0.7612	0.7285	0.8037	0.9296	0.9322	0.9133
0h	B	0.7397	0.7062	0.7819	0.8989	0.9015	0.8858
24h	A	0.6021	0.7827	0.5446	0.9403	0.9408	0.8597
24h	B	0.592	0.7673	0.5353	0.92	0.926	0.8379
48h	A	0.945	0.9453	0.9469	0.946	0.9503	0.9488
48h	B	0.9274	0.9327	0.934	0.9298	0.9381	0.9332
72h	A	0.8978	0.9386	0.9418	0.9432	0.9471	0.9405
72h	B	0.8803	0.921	0.9295	0.9316	0.933	0.922
144h	A	0.8979	0.925	0.9053	0.9426	0.9442	0.9305
144h	B	0.8849	0.9117	0.8932	0.9336	0.9346	0.917
Sample	Replicate	Number of Reads Processed (miRNA)
		IR29	Pokkali	FL478	FL510	FL499	FL454
0hr	A	6277954	6799884	5247796	4543927	5738093	6188682
0hr	B	6189559	6698519	5166065	4462458	5572569	6100063
24hr	A	9365862	11749606	10047728	12586990	8618327	12283993
24hr	B	9338173	11740877	9869654	12617649	8577198	12249570
48hr	A	11511538	11448260	12247123	10618608	12827572	13299329
48hr	B	11537296	11448575	12213049	10485664	12817564	13471248
72hr	A	15570189	14425972	17981319	20058866	14855019	15893468
72hr	B	15473774	14235456	17903857	19808015	14699663	15806500
144hr	A	14974836	13557280	14054756	13892274	16455108	16253262
144hr	B	14990879	13512492	14132816	13781403	16479205	16329230
