# Supplementary material for: Contributions of Adaptive Plant Architecture to Transgressive Salinity Tolerance in Recombinant Inbred Lines of Rice: Molecular Mechanisms Based on Transcriptional Networks
Source: Front Genet. 2020 Oct 23;11:594569. doi: 10.3389/fgene.2020.594569 (PMC7644915; doi:10.3389/fgene.2020.594569)
Supplement: Supplementary Table 2 — Genes uniquely upregulated in FL510 at all timepoints immediately after imposition of stress and downregulated in sensitive genotypes FL499 and FL454. [file Table_2.XLSX]

## Sheet: Sheet1
Supplementary Table 1. Genes uniquely upregulated in FL510 at all timepoints immediately after imposition of stress and downregulated in sensitive genotypes FL499 and FL454.
ID	Description	Possible Function	GO
Os01t0112400-01	Major intrinsic protein family protein.	NIP4-1; Aquaporin; membrane transporter	Biological Process: transport (GO:0006810), Cellular Component: membrane (GO:0016020), Molecular Function: transporter activity (GO:0005215)
Os01t0117100-00	Similar to Receptor kinase LRK10.	membrane bound protein kinase	Biological Process: protein phosphorylation (GO:0006468), Molecular Function: protein kinase activity (GO:0004672), Molecular Function: protein serine/threonine kinase activity (GO:0004674), Molecular Function: protein tyrosine kinase activity (GO:0004713), Molecular Function: ATP binding (GO:0005524), Molecular Function: transferase activity, transferring phosphorus-containing groups (GO:0016772)
Os01t0140400-02	Leucine-rich repeat, N-terminal domain containing protein.	OsPLRRP; possible endosomal, Golgi, vacuolar or plasma membrane protein; probably for signaling	Molecular Function: protein binding (GO:0005515)
Os01t0160700-00	Leucine-rich repeat, N-terminal domain containing protein.	disease resistance; signaling membrane protein	Molecular Function: protein binding (GO:0005515)
Os01t0217000-02	Similar to Alpha galactosidase.	OsTBL19; involved in cell wall synthesis; two homologs are for xylan acetylation
Os01t0248850-00	Hypothetical gene.
Os01t0253100-02	Hypothetical conserved gene.	membrane bound protein kinase	Biological Process: protein phosphorylation (GO:0006468), Molecular Function: protein kinase activity (GO:0004672), Molecular Function: protein serine/threonine kinase activity (GO:0004674), Molecular Function: protein tyrosine kinase activity (GO:0004713), Molecular Function: ATP binding (GO:0005524), Molecular Function: transferase activity, transferring phosphorus-containing groups (GO:0016772)
Os01t0274000-00
Os01t0327600-01	Conserved hypothetical protein.	protein kinase, may be involved in defense response and targeting of proteins to vacuole
Os01t0332500-01	Similar to Serine carboxypeptidase II-like protein.	vacuolar carboxypeptidase	Biological Process: proteolysis (GO:0006508), Molecular Function: serine-type carboxypeptidase activity (GO:0004185)
Os01t0354175-00	Hypothetical protein.
Os01t0364100-00	Similar to OSIGBa0145M07.8 protein.	plasma membrane protein kinase	Biological Process: protein phosphorylation (GO:0006468), Molecular Function: protein kinase activity (GO:0004672), Molecular Function: protein serine/threonine kinase activity (GO:0004674), Molecular Function: calcium ion binding (GO:0005509), Molecular Function: protein binding (GO:0005515), Molecular Function: ATP binding (GO:0005524), Molecular Function: transferase activity, transferring pho…
Os01t0528000-01	Transcription factor IIIC, subunit 5 domain containing protein.	OsTFC1; part of transcription complex
Os01t0578000-03	Splicing variant of DNA repair protein RAD51C	involved in DNA repair
Os01t0580100-01	Alg9-like mannosyltransferase family protein.	mannosyltransferase, may be for secondary cell wall formation	Biological Process: GPI anchor biosynthetic process (GO:0006506), Cellular Component: intrinsic to endoplasmic reticulum membrane (GO:0031227), Molecular Function: transferase activity, transferring glycosyl groups (GO:0016757)
Os01t0580400-01	Histone-fold domain containing protein.	OsHAP5J; OsNF-YC8; homologs are important for salt stress response	Cellular Component: intracellular (GO:0005622), Molecular Function: DNA binding (GO:0003677), Molecular Function: sequence-specific DNA binding (GO:0043565)
Os01t0590300-01	Hypothetical protein.
Os01t0609300-02	Hypothetical conserved gene.	OsPDR9; ABCG36; plasma membrane transporter; induced in roots by heavy metals, hypoxic stress, redox perturbations in roots	Cellular Component: membrane (GO:0016020)
Os01t0637300-00	Conserved hypothetical protein.
Os01t0641050-00	Non-protein coding transcript.
Os01t0655400-01	Conserved hypothetical protein.
Os01t0680700-03	Hypothetical conserved gene.
Os01t0696500-01	Conserved hypothetical protein.
Os01t0750100-03	Transcriptional repressor, Regulation of abiotic and biotic stress signaling pathway	OsWRKY13; important for disease resistance response	Biological Process: regulation of transcription, DNA-templated (GO:0006355), Molecular Function: sequence-specific DNA binding transcription factor activity (GO:0003700), Molecular Function: sequence-specific DNA binding (GO:0043565)
Os01t0750300-02	Similar to cDNA clone:J023093O20, full insert sequence.	CESA4; BC7; cellulose synthase subunit 4	Biological Process: cellulose biosynthetic process (GO:0030244), Cellular Component: membrane (GO:0016020), Molecular Function: cellulose synthase (UDP-forming) activity (GO:0016760)
Os01t0775200-01	Conserved hypothetical protein.	IFA binding protein like; myosin binding domain present
Os01t0775200-02	Conserved hypothetical protein.	IFA binding protein like; myosin binding domain present
Os01t0778100-01	Hypothetical conserved gene.	OsDSR1; DUF966-stress repressive gene 1
Os01t0819466-00	Non-protein coding transcript.
Os01t0837350-00	Hypothetical protein.
Os01t0853201-00
Os01t0856500-01	Auxin transporter, Primary root and root hair elongation, Cd stress response	OsAUX1; involved in root development, auxin transport; also involved in Cd response
Os01t0869500-01	Plant nuclear matrix 1 family protein.	part of cytoplasmic complex
Os01t0881500-02	Similar to Scarecrow-like 1 (Fragment).	GRAS3; SCL1; Possible transcription factor involved with GA
Os01t0913300-01	TGF-beta receptor, type I/II extracellular region family protein.	OsNRT1.7; plasma membrane transporter; peptide transport	Biological Process: oligopeptide transport (GO:0006857), Cellular Component: membrane (GO:0016020), Molecular Function: transporter activity (GO:0005215)
Os01t0914700-01	Peptidase A22B, signal peptide peptidase domain containing protein.	SPPL3; cleaves signal peptides in endosome, may be for extruding proteins	Cellular Component: integral to membrane (GO:0016021), Molecular Function: aspartic-type endopeptidase activity (GO:0004190)
Os01t0945250-00	Hypothetical protein.
Os01t0957000-02	Similar to cDNA clone:J013089M16, full insert sequence.	OsNADK1; affects intracellular redox balance; enhanced drought tolerance	Biological Process: metabolic process (GO:0008152), Molecular Function: NAD+ kinase activity (GO:0003951)
Os01t0966500-01	Similar to Vacuolar protein sorting 55 containing protein.	endosomal protein; part of protein localization system
Os01t0968700-02	Similar to Eukaryotic tRNA isopentenyltransferase.	OsIPT9; part of cytokinin biosynthesis	Biological Process: tRNA processing (GO:0008033), Molecular Function: ATP binding (GO:0005524)
Os02t0109200-02	Protein of unknown function DUF793 family protein.
Os02t0115650-00	Hypothetical protein.
Os02t0157100-00	Leucine-rich repeat domain containing protein.	LRR protein; may act as surface receptor	Molecular Function: protein binding (GO:0005515)
Os02t0165000-02	Zinc finger, RING/FYVE/PHD-type domain containing protein.	membrane bound protein	Molecular Function: zinc ion binding (GO:0008270)
Os02t0168500-02	Similar to Protein-O-fucosyltransferase 1.	glycosyltransferase, may be part of protein glycosylation, membrane bound
Os02t0173100-03	Similar to Cytochrome P450 97B3 (EC 1.14.-.-).	CYP97B4	Biological Process: oxidation-reduction process (GO:0055114), Molecular Function: iron ion binding (GO:0005506), Molecular Function: electron carrier activity (GO:0009055), Molecular Function: oxidoreductase activity, acting on paired donors, with incorporation or reduction of molecular oxygen (GO:0016705), Molecular Function: heme binding (GO:0020037)
Os02t0175200-00	Domain of unknown function DUF632 domain containing protein.	may be involved in cellular response to nitrate
Os02t0193100-01	Conserved hypothetical protein.
Os02t0204700-00	Cytochrome P450 family protein.	CYP734A2; involved in brassinosteroid regulation and inactivation for homeostasis	Biological Process: oxidation-reduction process (GO:0055114), Molecular Function: iron ion binding (GO:0005506), Molecular Function: electron carrier activity (GO:0009055), Molecular Function: oxidoreductase activity, acting on paired donors, with incorporation or reduction of molecular oxygen (GO:0016705), Molecular Function: heme binding (GO:0020037)
Os02t0213450-00	Hypothetical conserved gene.
Os02t0214400-01	Pectate lyase-like protein, Pollen development	OsPLL3; pectin biosynthesis; may be part of cellulose synthesis	Molecular Function: pectate lyase activity (GO:0030570)
Os02t0229600-00	Similar to ATP binding / microtubule motor.	OsSTA55; KIN14D; involved in microtubule assembly	Biological Process: microtubule-based movement (GO:0007018), Molecular Function: microtubule motor activity (GO:0003777), Molecular Function: ATP binding (GO:0005524)
Os02t0233200-00	Similar to Brassinazole-resistant 1 protein.	OsBZR4; transcription factor involved in brassinosteroid response
Os02t0266300-02	Similar to Transient receptor potential cation channel subfamily A member 1 (Ankyrin-like with transmembrane domains protein 1) (Transformation sensitive-protein p120).	chloroplastic protein; ATPase activity	Molecular Function: nucleotide binding (GO:0000166), Molecular Function: protein binding (GO:0005515), Molecular Function: ATP binding (GO:0005524), Molecular Function: nucleoside-triphosphatase activity (GO:0017111)
Os02t0273501-00	Non-protein coding transcript.
Os02t0438200-02	Similar to Cyclin-T1-2.	CycT1;2; kinase involved in regulation of transcription	Biological Process: regulation of cyclin-dependent protein kinase activity (GO:0000079), Biological Process: regulation of transcription, DNA-dependent (GO:0006355), Molecular Function: protein kinase binding (GO:0019901)
Os02t0461400-01	Conserved hypothetical protein.
Os02t0499150-00
Os02t0499300-01	Hypothetical protein.
Os02t0514150-00	Hypothetical conserved gene.
Os02t0522300-01	Conserved hypothetical protein.
Os02t0522300-03	Similar to cDNA clone:001-036-H04, full insert sequence.
Os02t0559400-01	12-oxophytodienoic acid reductase (EC:1.3.1.-), Jasmonic acid (JA)-mediated defense signaling	OsOPR8; possible involvement in JA synthesis	Biological Process: oxidation-reduction process (GO:0055114), Molecular Function: catalytic activity (GO:0003824), Molecular Function: FMN binding (GO:0010181), Molecular Function: oxidoreductase activity (GO:0016491)
Os02t0563800-01	Cyclin-like F-box domain containing protein.	OsFbox97	Molecular Function: protein binding (GO:0005515)
Os02t0567450-00	Hypothetical gene.
Os02t0609800-00	Hypothetical conserved gene.
Os02t0673700-01	Similar to OSIGBa0103M18.3 protein.	RDD1; OsDOF2; DLN64; circadian clock regulated gene; overexpression led to more accumulation of nutrients	Biological Process: regulation of transcription, DNA-dependent (GO:0006355), Molecular Function: DNA binding (GO:0003677), Molecular Function: zinc ion binding (GO:0008270)
Os02t0676400-00	Multi antimicrobial extrusion protein MatE family protein.	antiporter protein; for detoxification	Biological Process: drug transmembrane transport (GO:0006855), Biological Process: transmembrane transport (GO:0055085), Cellular Component: membrane (GO:0016020), Molecular Function: drug transmembrane transporter activity (GO:0015238), Molecular Function: antiporter activity (GO:0015297)
Os02t0730100-00	Similar to Pre-mRNA processing ribonucleoprotein, binding region; NOSIC.	spliceosome component
Os02t0741800-01	Similar to Permease 1.	possible transmembrane transporter	Biological Process: transport (GO:0006810), Biological Process: transmembrane transport (GO:0055085), Cellular Component: membrane (GO:0016020), Molecular Function: transporter activity (GO:0005215)
Os02t0752200-01	Similar to Beta-D-xylosidase.	cell wall protein; secondary cell wall synthesis	Biological Process: carbohydrate metabolic process (GO:0005975), Molecular Function: hydrolase activity, hydrolyzing O-glycosyl compounds (GO:0004553)
Os02t0770600-01	Protein of unknown function DUF1644 family protein.
Os02t0778300-01	Conserved hypothetical protein.	membrane bound vacuole, lysosome or endosomal protein
Os02t0794700-02	Similar to Leucine aminopeptidase (Cytosol aminopeptidase) (Fragment).	Leucine aminopeptidase 2; chloroplastic; may be involved in protein turnover in the chloroplast	Biological Process: proteolysis (GO:0006508), Biological Process: protein metabolic process (GO:0019538), Cellular Component: intracellular (GO:0005622), Cellular Component: cytoplasm (GO:0005737), Molecular Function: aminopeptidase activity (GO:0004177), Molecular Function: metalloexopeptidase activity (GO:0008235), Molecular Function: manganese ion binding (GO:0030145)
Os02t0796500-01	B-type response regulator, Cytokinin signaling	OsRR23; involved in cytokinin signaling	Biological Process: two-component signal transduction system (phosphorelay) (GO:0000160), Biological Process: regulation of transcription, DNA-dependent (GO:0006355), Molecular Function: two-component response regulator activity (GO:0000156), Molecular Function: DNA binding (GO:0003677), Molecular Function: protein binding (GO:0005515)
Os02t0823200-00	Similar to OSIGBa0136O08-OSIGBa0153H12.4 protein.	possible transcriptional co-regulator; histone deacetylase
Os03t0105800-02	Similar to cDNA clone:J013082I15, full insert sequence.
Os03t0121200-03	Similar to Class III peroxidase 33.	prx33; removal of H2O2, may be for detox or for other processes such as lignin production	Biological Process: response to oxidative stress (GO:0006979), Biological Process: oxidation-reduction process (GO:0055114), Molecular Function: peroxidase activity (GO:0004601), Molecular Function: heme binding (GO:0020037)
Os03t0149700-00	Zinc finger, RING/FYVE/PHD-type domain containing protein.	membrane bound protein	Molecular Function: protein binding (GO:0005515), Molecular Function: zinc ion binding (GO:0008270)
Os03t0165400-01	Similar to Relative to SR12 protein (Fragment).	BGAL1; beta-galactosidase 5; extracellular region, may be for processing secondary cell wall components	Biological Process: carbohydrate metabolic process (GO:0005975), Molecular Function: catalytic activity (GO:0003824), Molecular Function: hydrolase activity, hydrolyzing O-glycosyl compounds (GO:0004553), Molecular Function: sugar binding (GO:0005529), Molecular Function: cation binding (GO:0043169)
Os03t0184300-02	Glycosyl transferase, family 8 protein.	OsPGSIP-A2; xylan biosynthesis; secondary cell wall synthesis	Molecular Function: transferase activity, transferring glycosyl groups (GO:0016757)
Os03t0199050-00	Hypothetical protein.
Os03t0200700-02	Similar to SURF1.	may be involved in mitochonrdrial complex formation (COX complex)	Cellular Component: membrane (GO:0016020)
Os03t0228800-01	Similar to LRK1 protein.	possible involvement in hormone-mediated signaling pathway	Biological Process: protein phosphorylation (GO:0006468), Molecular Function: protein kinase activity (GO:0004672), Molecular Function: protein serine/threonine kinase activity (GO:0004674), Molecular Function: protein binding (GO:0005515), Molecular Function: ATP binding (GO:0005524), Molecular Function: transferase activity, transferring phosphorus-containing groups (GO:0016772)
Os03t0236050-00	Conserved hypothetical protein.
Os03t0241800-00	Similar to predicted protein.	intracellular membrane bound organelle; may be involved in RNA modification	Molecular Function: binding (GO:0005488)
Os03t0268200-04	Similar to Protein kinase domain containing protein, expressed.	OsATG1A; homologs have been shown to be involved in cell survival under stress	Biological Process: protein phosphorylation (GO:0006468), Molecular Function: protein kinase activity (GO:0004672), Molecular Function: protein serine/threonine kinase activity (GO:0004674), Molecular Function: ATP binding (GO:0005524), Molecular Function: transferase activity, transferring phosphorus-containing groups (GO:0016772)
Os03t0271900-03	Peptidase aspartic, catalytic domain containing protein.	aspartic endopeptidase	Biological Process: proteolysis (GO:0006508), Molecular Function: aspartic-type endopeptidase activity (GO:0004190)
Os03t0292900-01	Similar to Importin-beta N-terminal domain containing protein.	may be involved in protein import to the nucleus	Biological Process: intracellular protein transport (GO:0006886), Molecular Function: binding (GO:0005488), Molecular Function: protein transporter activity (GO:0008565)
Os03t0337200-03	Non-protein coding transcript.
Os03t0346200-00	Conserved hypothetical protein.	may be involved in floral development; based on FPF1 domain
Os03t0387850-01	Hypothetical gene.	membrane bound protein
Os03t0432100-01	Similar to Pyruvate, phosphate dikinase 2.	PPDK2; formation of PEP from pyruvate; may be for gluconeogenesis or glycolysis, also involved in shikimate pathway
Os03t0577500-02	Similar to predicted protein.	protein glycosyltransferase; Golgi apparatus	Biological Process: protein glycosylation (GO:0006486), Cellular Component: membrane (GO:0016020), Molecular Function: galactosyltransferase activity (GO:0008378)
Os03t0587100-04	Expressed protein.	possible lysine decarboxylase
Os03t0623000-00
Os03t0701700-01	Similar to Ethylene receptor.	ERS1; ethylene receptor kinase; negative regulator of ethylene signaling	Biological Process: signal transduction (GO:0007165), Biological Process: phosphorylation (GO:0016310), Biological Process: peptidyl-histidine phosphorylation (GO:0018106), Cellular Component: membrane (GO:0016020), Molecular Function: two-component sensor activity (GO:0000155), Molecular Function: protein histidine kinase activity (GO:0004673), Molecular Function: signal transducer activity (GO:…
Os03t0715500-01	Armadillo-type fold domain containing protein.	OsTVLP1; vacuolar organization protein; may be involved in pathogen resistance	Biological Process: intracellular protein transport (GO:0006886), Biological Process: vesicle-mediated transport (GO:0016192), Molecular Function: small GTPase regulator activity (GO:0005083), Molecular Function: binding (GO:0005488)
Os03t0720500-00	Hypothetical conserved gene.	has RHD3 domain; RHD3 domain is essential for root hair development, may be involved with cell wall modification	Molecular Function: hydrolase activity, acting on acid anhydrides (GO:0016817)
Os03t0766700-00
Os03t0769000-00	Similar to ternary complex factor MIP1.
Os03t0780800-02	Fatty acid hydroxylase domain containing protein.	OsFAH2; lipid or fatty acid biosynthesis	Biological Process: fatty acid biosynthetic process (GO:0006633), Biological Process: oxidation-reduction process (GO:0055114), Molecular Function: iron ion binding (GO:0005506), Molecular Function: oxidoreductase activity (GO:0016491)
Os03t0790900-03	Similar to aldehyde oxidase-2.	AAO3; OsAO1; involved in hormone synthesis; ABA biosynthesis	Biological Process: oxidation-reduction process (GO:0055114), Molecular Function: oxidoreductase activity (GO:0016491)
Os03t0813700-00	Proteinase inhibitor I29, cathepsin propeptide domain containing protein.	has protease inhibitor domain; found in probable peptidases, maturity of the protein involves removal of this domain	Molecular Function: cysteine-type peptidase activity (GO:0008234)
Os03t0819300-01	Similar to Annexin A7 (Annexin VII) (Synexin) (Fragment).	annexins have roles in vesicle transport (possible role in signaling) and membrane assembly
Os03t0823301-00	Hypothetical conserved gene.
Os03t0824600-00	Similar to cytokinin-N-glucosyltransferase 1.	membrane bound protein; may be involved in glycosylating cytokinin	Biological Process: metabolic process (GO:0008152), Molecular Function: transferase activity, transferring hexosyl groups (GO:0016758)
Os04t0137201-02	Pectate lyase-like protein, Splicing variant of OsPLL4	OsPLL4; pectin biosynthesis; may be part of cellulose synthesis
Os04t0152000-00	Similar to OSIGBa0147M20.4 protein.	membrane bound protein
Os04t0188500-01	Conserved hypothetical protein.
Os04t0389800-01	Similar to OSIGBa0096P03.6 protein.	ALS2; acetolactate synthase 2; part of valine or isoleucine synthesis; induced by herbicide	Biological Process: branched chain family amino acid biosynthetic process (GO:0009082), Molecular Function: magnesium ion binding (GO:0000287), Molecular Function: catalytic activity (GO:0003824), Molecular Function: acetolactate synthase activity (GO:0003984), Molecular Function: thiamine pyrophosphate binding (GO:0030976), Molecular Function: flavin adenine dinucleotide binding (GO:0050660)
Os04t0403500-01	NAD(P)-binding domain containing protein.	chloroplastic protein; may be involved in ubiquinone-6 synthesis, ROS scavenging	Biological Process: cellular metabolic process (GO:0044237), Molecular Function: nucleotide binding (GO:0000166), Molecular Function: catalytic activity (GO:0003824), Molecular Function: coenzyme binding (GO:0050662)
Os04t0430400-01	Hypothetical conserved gene.	plasma membrane protein kinase receptor	Biological Process: protein phosphorylation (GO:0006468), Molecular Function: protein kinase activity (GO:0004672), Molecular Function: protein serine/threonine kinase activity (GO:0004674), Molecular Function: protein tyrosine kinase activity (GO:0004713), Molecular Function: ATP binding (GO:0005524), Molecular Function: transferase activity, transferring phosphorus-containing groups (GO:0016772)
Os04t0443801-02	Similar to 12-oxo-phytodienoic acid reductase5.	OPR13; may be involved in oxylipin signaling; homolog OPR1 involved in JA response	Biological Process: metabolic process (GO:0008152), Biological Process: oxidation-reduction process (GO:0055114), Molecular Function: catalytic activity (GO:0003824), Molecular Function: FMN binding (GO:0010181), Molecular Function: oxidoreductase activity (GO:0016491)
Os04t0447533-00	Hypothetical protein.
Os04t0465000-01	Sterile alpha motif SAM domain containing protein.	possible phospholipase; SAM domain may be involved in RNA binding as well as protein binding	Molecular Function: protein binding (GO:0005515)
Os04t0476500-02	MULE transposase, conserved domain domain containing protein.		Molecular Function: zinc ion binding (GO:0008270)
Os04t0563350-01	Conserved hypothetical protein.
Os04t0629100-02	Similar to H0303G06.16 protein.	OsSET21; SDG722; probable histone methyltransferase	Molecular Function: protein binding (GO:0005515), Molecular Function: zinc ion binding (GO:0008270)
Os04t0630551-00	Hypothetical gene.
Os04t0637000-02	Similar to Basic leucine zipper protein (Liguleless2).	TGAL6; OsTGAP1; BZIP37; involved in induction of phytoalexin biosynthesis; also some involvement with JA response	Biological Process: regulation of transcription, DNA-dependent (GO:0006355), Molecular Function: sequence-specific DNA binding transcription factor activity (GO:0003700), Molecular Function: sequence-specific DNA binding (GO:0043565), Molecular Function: protein dimerization activity (GO:0046983)
Os04t0641600-00
Os05t0169700-00	Similar to Sugar transporter family protein, expressed.	plasma membrane protein, carbohydrate (sugar): proton symporter, glucose transporter	Biological Process: transmembrane transport (GO:0055085), Cellular Component: integral to membrane (GO:0016021), Molecular Function: transmembrane transporter activity (GO:0022857)
Os05t0170000-01	Protein of unknown function DUF266, plant family protein.	BC10; glycosyltransferase 10; involved in cell wall biosynthesis;	Cellular Component: membrane (GO:0016020), Molecular Function: acetylglucosaminyltransferase activity (GO:0008375)
Os05t0199500-01	Glycosyl transferase, family 31 protein.	hexosyltransferase; Golgi apparatus; may be involved in signal transduction	Biological Process: protein glycosylation (GO:0006486), Cellular Component: membrane (GO:0016020), Molecular Function: galactosyltransferase activity (GO:0008378)
Os05t0252100-01	Protein of unknown function DUF620 family protein.
Os05t0272200-00	Similar to F20D23.27 protein.
Os05t0277500-01	Similar to Germin-like protein subfamily 2 member 4 precursor.	osGLP5-1; extracellular; may be part of nutrient transport	Cellular Component: apoplast (GO:0048046), Molecular Function: manganese ion binding (GO:0030145), Molecular Function: nutrient reservoir activity (GO:0045735)
Os05t0366200-00	Similar to Beta-glucosidase 20.	carbohydrate metabolism; possible involvement in the cell wall plasticity trend	Biological Process: carbohydrate metabolic process (GO:0005975), Molecular Function: catalytic activity (GO:0003824), Molecular Function: hydrolase activity, hydrolyzing O-glycosyl compounds (GO:0004553), Molecular Function: cation binding (GO:0043169)
Os05t0386000-03	Similar to predicted protein.	membrane protein
Os05t0427200-02	Similar to beta-1,3-galactosyltransferase sqv-2.	Golgi apparatus protein; protein glycosyltransferase	Biological Process: protein glycosylation (GO:0006486), Cellular Component: membrane (GO:0016020), Molecular Function: galactosyltransferase activity (GO:0008378)
Os05t0435500-01	Conserved hypothetical protein.
Os05t0436900-01	Zinc finger, DHHC-type domain containing protein.	S-acyltransferase; may be involved in protein targeting to membrane	Molecular Function: zinc ion binding (GO:0008270)
Os05t0449100-01	Hypothetical protein.
Os05t0543800-01	Protein of unknown function DUF3615 domain containing protein.
Os05t0583100-01	HAT dimerisation domain containing protein.	DNA binding protein; may be transcription factor	Molecular Function: nucleic acid binding (GO:0003676), Molecular Function: protein dimerization activity (GO:0046983)
Os05t0594500-02	Hypothetical conserved gene.
Os06t0113900-01	Major facilitator superfamily, general substrate transporter domain containing protein.	membane bound protein;
Os06t0126000-04	Hypothetical conserved gene.	OsSEU3; regulates transcription	Cellular Component: nucleus (GO:0005634), Molecular Function: transcription cofactor activity (GO:0003712)
Os06t0132100-03	Transmembrane receptor, eukaryota domain containing protein.	membane bound receptor	Cellular Component: integral to membrane (GO:0016021)
Os06t0132600-02	Component of the 9-1-1 complex, Promotion of accurate meiotic double-strand break (DSB) repair	OsRAD1; for DNA repair	Cellular Component: nucleus (GO:0005634)
Os06t0138200-02	Similar to Oxidoreductase.	iron dioxygenase
Os06t0161350-00	Hypothetical protein.
Os06t0167500-03	Hypothetical conserved gene.	plasma membrane protein kinae	Molecular Function: protein binding (GO:0005515)
Os06t0206100-02	Similar to Gb protein.		Molecular Function: protein binding (GO:0005515)
Os06t0335975-00	Similar to Xet3 protein.	involved in carbohydrate metabolism	Biological Process: carbohydrate metabolic process (GO:0005975), Molecular Function: hydrolase activity, hydrolyzing O-glycosyl compounds (GO:0004553)
Os06t0336500-01	Similar to CSLD2 (Fragment).	OsCSLD5; cellulose synthase-like 5; involved in cell wall formation	Biological Process: cellulose biosynthetic process (GO:0030244), Cellular Component: membrane (GO:0016020), Molecular Function: cellulose synthase (UDP-forming) activity (GO:0016760)
Os06t0502900-02	Similar to DGCR14 protein.	protein domain DGCR14 is a non-core component of spliceosome; may be involved in selective splicing of mRNA transcripts
Os06t0527500-02	Conserved hypothetical protein.
Os06t0542000-00	Conserved hypothetical protein.
Os06t0593200-01	UDP-glucuronosyl/UDP-glucosyltransferase family protein.	quercitin glycosyltransferase; may be part of IAA or gentiodelphin biosynthesis	Biological Process: metabolic process (GO:0008152), Molecular Function: transferase activity, transferring hexosyl groups (GO:0016758)
Os06t0608050-01	Non-protein coding transcript.
Os06t0635250-00	Hypothetical protein.	membrane bound protein
Os06t0658500-01	Conserved hypothetical protein.	may be for nuclear envelope organization
Os06t0678700-01	Conserved hypothetical protein.
Os06t0706000-01	Hypothetical protein.
Os06t0731900-02	Similar to Lysine ketoglutarate reductase trans-splicing related 1.
Os07t0131725-00	Hypothetical protein.
Os07t0142802-00	Hypothetical protein.
Os07t0192800-01	Similar to ATPase 3.	OsAAA-ATPase2; membrane bound protein	Molecular Function: nucleotide binding (GO:0000166), Molecular Function: ATP binding (GO:0005524), Molecular Function: nucleoside-triphosphatase activity (GO:0017111)
Os07t0209500-01	Similar to DNA polymerase.	possible involvement in DNA repair; translesion synthesis
Os07t0253100-01	Conserved hypothetical protein.
Os07t0456400-02	LUC7 related family protein.	part of spliceosome complex
Os07t0461950-00	Hypothetical protein.
Os07t0479100-02	Zinc finger, RING/FYVE/PHD-type domain containing protein.	OsRFPH2-17	Molecular Function: protein binding (GO:0005515), Molecular Function: zinc ion binding (GO:0008270)
Os07t0481000-01	Similar to Pollen-specific kinase partner protein.	MYND domain may be important for transcriptional regulation	Molecular Function: zinc ion binding (GO:0008270)
Os07t0530700-02	Conserved hypothetical protein.	membrane bound protein
Os07t0547700-00	Conserved hypothetical protein.	OsFBOX383
Os07t0551700-01	Similar to Cellulose synthase (Fragment).	CSFL8; probable mixed-linked glucan synthase 8; cell wall synthesis	Biological Process: cellulose biosynthetic process (GO:0030244), Cellular Component: membrane (GO:0016020), Molecular Function: cellulose synthase (UDP-forming) activity (GO:0016760)
Os07t0555200-03	Similar to predicted protein.	eIF4G; translation initiation factor	Biological Process: RNA metabolic process (GO:0016070), Molecular Function: binding (GO:0005488), Molecular Function: protein binding (GO:0005515)
Os07t0568600-02	Similar to calcium-dependent protein kinase, isoform AK1.	OsCPK20; membrane bound protein kinase for Ca signaling	Biological Process: protein phosphorylation (GO:0006468), Molecular Function: protein kinase activity (GO:0004672), Molecular Function: protein serine/threonine kinase activity (GO:0004674), Molecular Function: calcium ion binding (GO:0005509), Molecular Function: ATP binding (GO:0005524), Molecular Function: transferase activity, transferring phosphorus-containing groups (GO:0016772)
Os07t0576500-01	Similar to Auxin-responsive GH3-8 protein.	OsGH3-9; involved in hormone processing; may be for IAA inactivation when in excess
Os07t0619800-02	Similar to CDPK-related protein kinase (EC 2.7.1.-) (PK421).	involved in calcium signaling, intracellular signal transduction	Biological Process: protein phosphorylation (GO:0006468), Molecular Function: protein kinase activity (GO:0004672), Molecular Function: protein serine/threonine kinase activity (GO:0004674), Molecular Function: calcium ion binding (GO:0005509), Molecular Function: ATP binding (GO:0005524), Molecular Function: transferase activity, transferring phosphorus-containing groups (GO:0016772)
Os07t0621300-02	Similar to FIP1.	Has GRAM domain; FIP1 is a polyadenylation factor, important for mRNA processing
Os07t0654900-00	Similar to BLE2 protein.		Molecular Function: binding (GO:0005488), Molecular Function: protein binding (GO:0005515)
Os07t0657500-02	Similar to XIAP associated factor-1.		Cellular Component: intracellular (GO:0005622), Molecular Function: zinc ion binding (GO:0008270)
Os07t0664500-01	NAD(P)-binding domain containing protein.	oxidoreductase	Biological Process: metabolic process (GO:0008152), Molecular Function: nucleotide binding (GO:0000166), Molecular Function: oxidoreductase activity (GO:0016491)
Os07t0675000-03	Similar to IBR3 (IBA-RESPONSE 3); acyl-CoA dehydrogenase/ oxidoreductase.	may be involved in growth (root elongation)	Biological Process: metabolic process (GO:0008152), Biological Process: oxidation-reduction process (GO:0055114), Molecular Function: acyl-CoA dehydrogenase activity (GO:0003995), Molecular Function: oxidoreductase activity, acting on the CH-CH group of donors (GO:0016627), Molecular Function: flavin adenine dinucleotide binding (GO:0050660)
Os08t0109500-01	Bromodomain containing protein.	bromodomain feature may indicate this protein as involved in reading methylation marks for transcription	Molecular Function: protein binding (GO:0005515)
Os08t0115200-01	Microtubule-localized IQ-domain containing protein, Modulation of microtubule cytoskeleton dynamics, Regulation of grain shape	OsIQD14; may be involved in Ca signaling	Molecular Function: protein binding (GO:0005515)
Os08t0153600-00	Pentatricopeptide repeat domain containing protein.	may be involved in RNA modification	Molecular Function: binding (GO:0005488)
Os08t0203400-01	Protein kinase, core domain containing protein.	SHR5; plasma membrane bound protein kinase	Biological Process: protein phosphorylation (GO:0006468), Molecular Function: protein kinase activity (GO:0004672), Molecular Function: protein serine/threonine kinase activity (GO:0004674), Molecular Function: protein binding (GO:0005515), Molecular Function: ATP binding (GO:0005524), Molecular Function: transferase activity, transferring phosphorus-containing groups (GO:0016772)
Os08t0206950-00	Similar to Pectinesterase.	pectin degradation	Biological Process: cell wall modification (GO:0042545), Cellular Component: cell wall (GO:0005618), Molecular Function: pectinesterase activity (GO:0030599)
Os08t0216200-00
Os08t0244100-03	Syntaxin 6, N-terminal domain containing protein.	involved in vesicular transport	Biological Process: vesicle-mediated transport (GO:0016192), Biological Process: Golgi vesicle transport (GO:0048193), Cellular Component: membrane (GO:0016020)
Os08t0297800-01	Sulfotransferase family protein.		Molecular Function: sulfotransferase activity (GO:0008146)
Os08t0305100-00	Hypothetical protein.
Os08t0357000-01	Similar to Wound responsive protein.	BBD2; bifunctional nuclease; involved in basal defense response
Os08t0366000-01	Phosphoenolpyruvate carboxylase.	OsPPC2a; TCA cycle component	Biological Process: tricarboxylic acid cycle (GO:0006099), Biological Process: carbon fixation (GO:0015977), Molecular Function: catalytic activity (GO:0003824), Molecular Function: phosphoenolpyruvate carboxylase activity (GO:0008964)
Os08t0401500-01	Similar to HOTHEAD protein precursor (ADHESION OF CALYX EDGES protein).	HTH1-related protein	Biological Process: alcohol metabolic process (GO:0006066), Biological Process: oxidation-reduction process (GO:0055114), Molecular Function: choline dehydrogenase activity (GO:0008812), Molecular Function: oxidoreductase activity, acting on CH-OH group of donors (GO:0016614), Molecular Function: flavin adenine dinucleotide binding (GO:0050660)
Os08t0433300-00	Sialidase domain containing protein.	possible glycosyl hydrolase
Os08t0530801-00	Hypothetical protein.
Os08t0544101-01	Non-protein coding transcript.
Os08t0553050-00	Hypothetical conserved gene.
Os08t0558600-02	Synaptobrevin domain containing protein.	OsVAMP727; vesicle-mediated transport	Biological Process: transport (GO:0006810), Biological Process: vesicle-mediated transport (GO:0016192), Cellular Component: integral to membrane (GO:0016021)
Os09t0123200-01	FCA-like protein, FCA gamma protein, Flowering time related protein involved in autonomous flowering pathway	OsFCA protein; controls flowering and development; involved in RNA-mediated chromatin silencing	Molecular Function: nucleic acid binding (GO:0003676), Molecular Function: RNA binding (GO:0003723), Molecular Function: protein binding (GO:0005515)
Os09t0126250-00	Protein of unknown function DUF1602 domain containing protein.
Os09t0240850-01	Hypothetical conserved gene.
Os09t0244900-01	Transport protein particle (TRAPP) component domain containing protein.	ER to Golgi vesicle mediated transport	Molecular Function: binding (GO:0005488)
Os09t0322600-01	Hypothetical gene.
Os09t0375600-01	Similar to Protein kinase family protein.	OsRLCK269; plasma membrane receptor kinase	Biological Process: protein phosphorylation (GO:0006468), Molecular Function: protein kinase activity (GO:0004672), Molecular Function: protein serine/threonine kinase activity (GO:0004674), Molecular Function: protein tyrosine kinase activity (GO:0004713), Molecular Function: ATP binding (GO:0005524), Molecular Function: transferase activity, transferring phosphorus-containing groups (GO:0016772)
Os09t0376000-01	Conserved hypothetical protein.	possible telomere maintenance
Os09t0506000-02	Similar to Nucleotide pyrophosphatase/phosphodiesterase.	OsPAP27A; NPP6; may be involved in phosphate signaling like its homolog	Molecular Function: acid phosphatase activity (GO:0003993), Molecular Function: hydrolase activity (GO:0016787), Molecular Function: metal ion binding (GO:0046872)
Os10t0104500-02	Hypothetical conserved gene.	OsWD40-175; may be involved in nucleolar ribosome assembly	Molecular Function: protein binding (GO:0005515)
Os10t0120300-01	Similar to Leucine Rich Repeat family protein, expressed.	membrane bound protein	Molecular Function: protein binding (GO:0005515)
Os10t0135300-02	F-box domain, cyclin-like domain containing protein.	OsFBOX122	Molecular Function: protein binding (GO:0005515)
Os10t0136150-00	Similar to F-box domain containing protein, expressed.
Os10t0177400-02	Similar to TB2/DP1, HVA22 family protein, expressed.	HVA22-like protein; membrane bound protein; HVA22-like proteins are involved in stress response
Os10t0337500-01	Zinc finger, DHHC-type domain containing protein.	DLN232; S-acyltransferase; protein palmitoylation for membrane targeting	Molecular Function: zinc ion binding (GO:0008270)
Os10t0362300-02	Similar to Histidine kinase.	OsHK5; cytokinin signaling
Os10t0376900-01	Helix-loop-helix DNA-binding domain containing protein.	OsbHLH045; uncharacterized bHLH transcription factor
Os10t0412100-01	Carbon catabolite repressor 4, Exonuclease-endonuclease-phosphatase (EEP), mRNA deadenylation	poly(A) tail shortening; may be for mRNA turnover
Os10t0427300-02	Similar to BTB/POZ domain containing protein, expressed.	OsMB20; MATH-domain proteins have been found to be involved in abiotic stress response	Molecular Function: protein binding (GO:0005515)
Os10t0431900-02	Serine/threonine protein kinase-related domain containing protein.	OsRLCK300; protein kinase	Biological Process: protein phosphorylation (GO:0006468), Molecular Function: protein kinase activity (GO:0004672), Molecular Function: protein serine/threonine kinase activity (GO:0004674), Molecular Function: ATP binding (GO:0005524), Molecular Function: transferase activity, transferring phosphorus-containing groups (GO:0016772)
Os10t0442700-02	Similar to Protein serine/threonine kinase (Protein kinase).	may be for RNA modification	Molecular Function: binding (GO:0005488)
Os10t0457980-01	Non-protein coding transcript.
Os10t0465000-01	Hypothetical conserved gene.	OsWD40-177	Molecular Function: protein binding (GO:0005515)
Os10t0470100-01	Conserved hypothetical protein.
Os10t0478500-00	MATH domain containing protein.	Os2M1; gene with 2 math domains	Molecular Function: protein binding (GO:0005515)
Os10t0497366-00	Similar to Fertility restorer.		Molecular Function: binding (GO:0005488)
Os10t0502100-01	Conserved hypothetical protein.
Os10t0554900-01	Protein of unknown function DUF566 family protein.	microtubule protein in both nucleus and cytoplasm
Os10t0564450-00	Hypothetical protein.
Os10t0580750-00	Hypothetical gene.
Os11t0137500-01	Transcription factor TFE/TFIIEalpha, HTH domain domain containing protein.	regulation of transcription; transcription initiation	Molecular Function: sequence-specific DNA binding (GO:0043565)
Os11t0150400-02	Similar to pop3 peptide.	has stress-responsive A/B barrel domain
Os11t0152700-02	Similar to Transcription factor HBP-1b(C38) (Fragment).	OsBZIP79; TGAL4; TGA911; suppresses production of diterpenoid phytoalexin when overexpressed	Biological Process: regulation of transcription, DNA-dependent (GO:0006355), Molecular Function: sequence-specific DNA binding transcription factor activity (GO:0003700), Molecular Function: sequence-specific DNA binding (GO:0043565), Molecular Function: protein dimerization activity (GO:0046983)
Os11t0191300-01	Similar to MEI1 protein.	involved in DNA replication and mitotic cell division	Cellular Component: intracellular (GO:0005622)
Os11t0221000-01	Aux/IAA_ARF_dimerisation domain containing protein.	OsIAA27; repressor of ARF protein at low auxin concentrations	Biological Process: regulation of transcription, DNA-dependent (GO:0006355), Cellular Component: nucleus (GO:0005634), Molecular Function: protein dimerization activity (GO:0046983)
Os11t0250000-02	Heterogeneous nuclear ribonucleoprotein (hnRNP) R-type protein, Flowering time regulation	OsRBS1; RNA binding protein	Molecular Function: nucleotide binding (GO:0000166), Molecular Function: nucleic acid binding (GO:0003676)
Os11t0499600-01	Hydroxysteroid dehydrogenase, Cuticle formation, Lipid homeostasis, Submergence tolerance	LGF1; involved in leaf hydrophobicity, cuticle formation and lipid homeostasis	Molecular Function: oxidoreductase activity (GO:0016491)
Os11t0610900-02	Hypothetical conserved gene.	plastid protein; may be for translation processes in mitochondria or chloroplasts	Biological Process: seryl-tRNA aminoacylation (GO:0006434), Cellular Component: cytoplasm (GO:0005737), Molecular Function: nucleotide binding (GO:0000166), Molecular Function: serine-tRNA ligase activity (GO:0004828), Molecular Function: ATP binding (GO:0005524)
Os11t0660400-01	Hypothetical protein.	OsWD40-191
Os12t0132900-01	Hypothetical gene.
Os12t0218100-01	Similar to cDNA, clone: J065028F04, full insert sequence.
Os12t0254700-01	Similar to H-ATPase.	membrane protein
Os12t0257400-00	Similar to Endochitinase A2.
Os12t0263800-01	Similar to cDNA clone:J013002B21, full insert sequence.	possible isoflavone reductase; may be involved in phytoalexin biosynthesis; also has domain NmrA, which may be invovled in negative transcriptional regulation
Os12t0281300-03	Pi-ta protein belonging to the nucleotide-binding site leucine-rich repeat (NBS-LRR) class, Rice blast resistance (Nipponbare: susceptible)	Pi-Ta; OsTRXh6; involved in cellular redox, may be for response to infection	Biological Process: cell redox homeostasis (GO:0045454), Molecular Function: ADP binding (GO:0043531)
Os12t0433066-00	Hypothetical gene.
Os12t0443600-01	Similar to UDP-glucose 6-dehydrogenase (EC 1.1.1.22) (UDP-Glc dehydrogenase) (UDP-GlcDH) (UDPGDH).	UGD5; biosynthesis of cell wall components	Biological Process: oxidation-reduction process (GO:0055114), Molecular Function: nucleotide binding (GO:0000166), Molecular Function: oxidoreductase activity (GO:0016491), Molecular Function: oxidoreductase activity, acting on the CH-OH group of donors, NAD or NADP as acceptor (GO:0016616), Molecular Function: NAD binding (GO:0051287)
Os12t0477000-00
Os12t0606600-01	DNA-binding HORMA domain containing protein.	OsSTA288; potential transcription factor based on HORMA domain	Biological Process: mitosis (GO:0007067)
Os12t0621900-01	Similar to Mov34/MPN/PAD-1 family protein, expressed.	part of COP9 signalosome; may be located in nuclear membrane for reception of signals	Molecular Function: protein binding (GO:0005515)
