# Supplementary material for: Contributions of Adaptive Plant Architecture to Transgressive Salinity Tolerance in Recombinant Inbred Lines of Rice: Molecular Mechanisms Based on Transcriptional Networks
Source: Front Genet. 2020 Oct 23;11:594569. doi: 10.3389/fgene.2020.594569 (PMC7644915; doi:10.3389/fgene.2020.594569)
Supplement: Supplementary Table 3 — Genes that show high basal expression in FL510 compared to the parental lines (log2-FC > 2) and showed no differential expression under salinity stress. [file Table_3.XLSX]

## Sheet: Sheet1
Supplementary Table 2. Genes that show high basal expression in FL510 compared to the parental lines (log2-FC >2) and showed no differential expression under salinity stress.
ID	Description	Possible function	GO
Os01t0116000-00	Similar to Receptor-like protein kinase.	Os8Tak3; membrane bound protein kinase, for signaling	Biological Process: protein phosphorylation (GO:0006468), Molecular Function: protein kinase activity (GO:0004672), Molecular Function: protein serine/threonine kinase activity (GO:0004674), Molecular Function: protein tyrosine kinase activity (GO:0004713), Molecular Function: ATP binding (GO:0005524), Molecular Function: transferase activity, transferring phosphorus-containing groups (GO:0016772)
Os01t0158900-02	Hypothetical conserved gene.	RING-type transcription factor, uncharacterized	Biological Process: regulation of transcription, DNA-dependent (GO:0006355), Cellular Component: nucleus (GO:0005634), Molecular Function: sequence-specific DNA binding transcription factor activity (GO:0003700), Molecular Function: zinc ion binding (GO:0008270)
Os01t0198900-01	Polyketide cyclase/dehydrase domain containing protein.
Os01t0205600-01	Crotonase, core domain containing protein.	fatty acid beta-oxidation	Biological Process: metabolic process (GO:0008152), Molecular Function: catalytic activity (GO:0003824)
Os01t0215500-01	Similar to esterase.	OsGELP5; hydrolase activity; lipase	Biological Process: lipid metabolic process (GO:0006629), Molecular Function: hydrolase activity, acting on ester bonds (GO:0016788)
Os01t0324400-03	Similar to cDNA clone:J033110L02, full insert sequence.
Os01t0329400-02	Similar to predicted protein.	membrane bound protein
Os01t0618000-01	Exonuclease domain containing protein.	DNA nuclease, may be for DNA repair	Cellular Component: intracellular (GO:0005622), Molecular Function: nucleic acid binding (GO:0003676), Molecular Function: exonuclease activity (GO:0004527)
Os01t0734800-01	UDP-glucuronosyl/UDP-glucosyltransferase family protein.	OsUGT706F1; intracellular membrane bound organelle, may be for cell wall or protein glycosylation	Biological Process: metabolic process (GO:0008152), Molecular Function: transferase activity, transferring hexosyl groups (GO:0016758)
Os01t0798500-01	Similar to predicted protein.	CHLOROPLAST ENHANCING STRESS TOLERANCE; CEST; chloroplast development, and preservation of chloroplasts against photooxidative damage
Os01t0822501-01	Conserved hypothetical protein.	membrane bound protein
Os01t0835651-00	Non-protein coding transcript.
Os01t0917700-00	Similar to wiscott-Aldrich syndrome, C-terminal.
Os02t0108100-01	Conserved hypothetical protein.
Os02t0108302-01	Hypothetical gene.
Os02t0145000-02	Similar to calmodulin binding protein.	involved in Ca signaling
Os02t0156100-01	Conserved hypothetical protein.
Os02t0156200-00	Leucine-rich repeat domain containing protein.	membrane bound protein, signal receptor	Molecular Function: protein binding (GO:0005515)
Os02t0200900-04	Similar to F-box family member.	OsFBOX72; OsEBF2; ubiquitination pathway, may activate signaling cascade
Os02t0241650-00	Hypothetical gene.
Os02t0255900-01	Conserved hypothetical protein.
Os02t0255951-00
Os02t0265900-02	Hypothetical conserved gene.	Reticulon-like protein, localized in ER; may be for ER structural integrity
Os02t0469200-02	Similar to predicted protein.	membrane bound protein
Os02t0600200-02	Similar to predicted protein.	possible IQ motif EF hand domain protein, for Ca signaling
Os02t0721600-04	Similar to WD-repeat protein-like.	SRWD2; OsWD40-52; induced by salt stress	Molecular Function: protein binding (GO:0005515)
Os02t0793000-02	Similar to cDNA clone:001-204-A04, full insert sequence.	OsC3H18; transcription factor not yet characterized for function
Os02t0800500-01	Similar to Cyclin B.	for cell cycle regulation
Os02t0801200-01	Similar to Cyclin B.	for cell cycle regulation
Os02t0801255-00	Similar to cDNA clone:J013118P06, full insert sequence.
Os02t0801300-01	Similar to Cyclin-B1-2.	CYCB1-2; regulator of cell cycle; regulates Cyclin-dependent protein kinases
Os03t0103700-02	Non-protein coding transcript.
Os03t0104000-01	Similar to Viral A-type inclusion protein repeat containing protein, expressed.	actin binding domain present
Os03t0104400-01	Protein of unknown function DUF1677, Oryza sativa domain containing protein.
Os03t0105000-01	Hypothetical protein.
Os03t0166200-00	Similar to Oxidoreductase.	ER protein; for modification of proline residues to hydroxyproline	Biological Process: oxidation-reduction process (GO:0055114), Molecular Function: iron ion binding (GO:0005506), Molecular Function: oxidoreductase activity (GO:0016491), Molecular Function: oxidoreductase activity, acting on paired donors, with incorporation or reduction of molecular oxygen (GO:0016705), Molecular Function: oxidoreductase activity, acting on paired donors, with incorporation or …
Os03t0560200-01	Similar to OSIGBa0092E01.11 protein.
Os03t0569900-02	Hypothetical conserved gene.	has RNA recognition motif	Molecular Function: nucleotide binding (GO:0000166), Molecular Function: nucleic acid binding (GO:0003676)
Os03t0582800-00	Conserved hypothetical protein.
Os03t0725200-01	Hypothetical protein.	Formin-like protein, formins are for actin polymerization, may be for intracellular movement
Os03t0726700-01	Control of tiller angle	TAC3; TAC gene mutants were shown to have wider tiller angle
Os03t0736300-02	Similar to Endoglucanase 10.	OsGH9A3; GLU2; cell wall organization and catabolism	Biological Process: carbohydrate metabolic process (GO:0005975), Molecular Function: catalytic activity (GO:0003824), Molecular Function: hydrolase activity, hydrolyzing O-glycosyl compounds (GO:0004553)
Os03t0780800-01	Fatty acid 2-hydroxylase, Resistance to rice blast fungus infection	OsFAH2; lipid biosynthesis	Biological Process: fatty acid biosynthetic process (GO:0006633), Biological Process: oxidation-reduction process (GO:0055114), Molecular Function: iron ion binding (GO:0005506), Molecular Function: oxidoreductase activity (GO:0016491)
Os03t0783725-00	Hypothetical conserved gene.
Os03t0794900-03	Hypothetical conserved gene.	FRIGIDA-like protein; cellular differentiation, floral development
Os03t0798500-01	WRKY transcription factor, Positive regulation of defense responses	OsWRKY6; pathogen resistance	Biological Process: regulation of transcription, DNA-templated (GO:0006355), Molecular Function: transcription factor activity, sequence-specific DNA binding (GO:0003700), Molecular Function: sequence-specific DNA binding (GO:0043565)
Os03t0844500-02	Hypothetical gene.	OsPP2A-B'zeta; protein phosphatase activator, protein dephosphorylation; signal transduction; cytosolic or nuclear
Os03t0861400-00	Hypothetical conserved gene.	Has Heavy metal associated domain, which is for detoxification	Biological Process: metal ion transport (GO:0030001), Molecular Function: metal ion binding (GO:0046872)
Os04t0121800-01	Hypothetical conserved gene.
Os04t0453200-02	Similar to H0505F09.4 protein.	plasma membrane protein, glucose and proton symporter
Os04t0480500-01	Leucine-rich repeat, N-terminal domain containing protein.	may be for signaling	Molecular Function: protein binding (GO:0005515)
Os04t0612500-02	Similar to Prolin rich protein.	has lipid transfer protein domain; may be for storage	Biological Process: lipid transport (GO:0006869)
Os04t0660100-02	Similar to H0112G12.1 protein.	OsIBH1; atypical transcription factor, non-DNA binding; serves to antagonize BZR1 activity; negative regulator of cell elongation and plant development
Os05t0111300-02	Similar to Metallothionein.	MT2C; involved in ROS scavenging under stress conditions; cytosolic	Molecular Function: metal ion binding (GO:0046872)
Os05t0128700-00	Similar to PH domain containing protein.	PH domains have been observed in signaling proteins
Os05t0153901-00	Similar to PH domain containing protein.	PH domains have been observed in signaling proteins
Os05t0314700-01	Conserved hypothetical protein.	DNA repair protein
Os05t0471900-00
Os06t0113500-01	Conserved hypothetical protein.
Os06t0157700-01	Florigen, Heading date	HD3A; florigen, controls transition from vegetative to reproductive
Os06t0165900-00	Conserved hypothetical protein.
Os06t0167000-04	Similar to predicted protein.	possible spliceosome component	Molecular Function: protein binding (GO:0005515)
Os06t0184800-01	Similar to Low-temperature induced protein lt101.1 (Blt101) (Blt101.1).	OsRCI2-8; membrane protein, induced by low temp or salt	Cellular Component: integral to membrane (GO:0016021)
Os06t0193200-01	Similar to Pectin methylesterase 8 (Fragment).	OsPME19; cell wall modification or response to pathogen attack	Biological Process: cell wall modification (GO:0042545), Cellular Component: cell wall (GO:0005618), Molecular Function: enzyme inhibitor activity (GO:0004857), Molecular Function: pectinesterase activity (GO:0030599)
Os06t0193400-02	Similar to BHLH transcription factor.	OsPTF1; OsbHLH96; phosphate starvation tolerance
Os06t0206300-01	Hypothetical gene.
Os06t0226000-02	Conserved hypothetical protein.	possible transposon
Os06t0234300-00	Hypothetical conserved gene.	OsTBL50; Trichome befringence like protein; Golgi apparatus protein; may be for protein glycosylation or cell wall modification
Os06t0669075-00
Os06t0687900-02	Non-protein coding transcript.
Os06t0724000-01	Basic-leucine zipper (bZIP) transcription factor domain containing protein.	OsbZIP56/OsFD5; homolog of FD1, which is involved in flowering control	Biological Process: regulation of transcription, DNA-dependent (GO:0006355), Molecular Function: sequence-specific DNA binding transcription factor activity (GO:0003700), Molecular Function: sequence-specific DNA binding (GO:0043565), Molecular Function: protein dimerization activity (GO:0046983)
Os07t0442000-01	Conserved hypothetical protein.	F-box protein; may be for signaling
Os07t0583366-00
Os07t0589532-00	Non-protein coding transcript.
Os07t0693500-02	Hypothetical gene.	AMP deaminase; IMP biosynthesis via salvage pathway and purine metabolism
Os08t0109500-02	Bromodomain containing protein.	DNA binding; may be for reading methylation marks	Molecular Function: protein binding (GO:0005515)
Os08t0240600-00	Similar to predicted protein.	cytoskeletal protein, mitosis-spindle assembly
Os08t0355500-02	Conserved hypothetical protein.
Os08t0418600-01	Conserved hypothetical protein.	transmembrane protein
Os08t0531300-02	Similar to yrdC family protein.	translation protein-like;
Os09t0124433-00
Os09t0365100-01	Hypothetical conserved gene.
Os09t0370500-00	VQ domain containing protein.	OsVQ35; VQ proteins interact with WRKY proteins
Os09t0423902-01	Hypothetical protein.
Os09t0432450-00
Os09t0469400-02	Similar to isoamylase-type starch debranching enzyme ISO3.	ISA3; isoamylase 3; starch metabolism; plastid morphogenesis; for transitory degradation of starch	Biological Process: carbohydrate metabolic process (GO:0005975), Molecular Function: catalytic activity (GO:0003824), Molecular Function: cation binding (GO:0043169)
Os09t0572100-02	Protein kinase, core domain containing protein.	OsRLCK283; protein kinase, for signaling	Biological Process: protein phosphorylation (GO:0006468), Molecular Function: protein kinase activity (GO:0004672), Molecular Function: ATP binding (GO:0005524), Molecular Function: transferase activity, transferring phosphorus-containing groups (GO:0016772)
Os10t0125700-00	NB-ARC domain containing protein.	signaling protein against infection	Biological Process: defense response (GO:0006952), Molecular Function: ADP binding (GO:0043531)
Os10t0131701-00	Conserved hypothetical protein.	has endonuclease/exonuclease/phosphatase domain
Os10t0347800-00	Similar to Formin-like protein 4.	OsFH4; membrane bound protein; homologs are involved in cell growths, like root hair	Biological Process: cellular component organization (GO:0016043), Biological Process: actin cytoskeleton organization (GO:0030036), Molecular Function: actin binding (GO:0003779)
Os10t0469600-01	Similar to Leucine Rich Repeat family protein, expressed.	membrane bound protein, signal receptor	Molecular Function: protein binding (GO:0005515)
Os10t0530750-00	Hypothetical protein.
Os11t0207800-00	Conserved hypothetical protein.	Fbox-pseudogene
Os11t0212300-00	Similar to Protein kinase domain containing protein, expressed.	OsRLCK316; protein kinase for signaling	Biological Process: protein phosphorylation (GO:0006468), Molecular Function: protein kinase activity (GO:0004672), Molecular Function: protein serine/threonine kinase activity (GO:0004674), Molecular Function: protein tyrosine kinase activity (GO:0004713), Molecular Function: ATP binding (GO:0005524), Molecular Function: transferase activity, transferring phosphorus-containing groups (GO:0016772)
Os11t0460700-01	Pentatricopeptide repeat domain containing protein.
Os11t0482150-00	Non-protein coding transcript.
Os11t0597450-00
Os11t0615500-00
Os11t0645800-00	Similar to NB-ARC domain containing protein.	signal receptor protein	Molecular Function: ADP binding (GO:0043531)
Os11t0648800-01	Hypothetical conserved gene.
Os11t0668800-00
Os11t0674400-00	Similar to NB-ARC domain containing protein, expressed.	signal receptor protein	Biological Process: defense response (GO:0006952), Molecular Function: ADP binding (GO:0043531)
Os11t0676100-00	Similar to NB-ARC domain containing protein, expressed.	signal receptor protein	Biological Process: defense response (GO:0006952), Molecular Function: ADP binding (GO:0043531)
Os11t0676200-00	Similar to NBS-LRR-like protein NBA2 (Fragment).	signal receptor protein	Biological Process: defense response (GO:0006952), Molecular Function: protein binding (GO:0005515), Molecular Function: ADP binding (GO:0043531)
Os11t0685300-01	Hypothetical conserved gene.	membrane bound protein
Os11t0685500-00	Hypothetical protein.
Os11t0685700-00	Similar to WRKY transcription factor 61.	OsWRKY61, OsWRKY103; uncharacterized for specific function	Biological Process: regulation of transcription, DNA-dependent (GO:0006355), Molecular Function: sequence-specific DNA binding transcription factor activity (GO:0003700), Molecular Function: sequence-specific DNA binding (GO:0043565)
Os12t0127800-01	Similar to VQ motif family protein.	OsVQ39; VQ proteins interact with WRKY proteins
Os12t0171801-01	Hypothetical gene.
Os12t0263800-03	Similar to Isoflavone reductase-like protein 1.	isoflavone reductase in other species may be for phytoalexin biosynthesis; may be for secondary metabolites
Os12t0264800-01	Conserved hypothetical protein.
Os12t0450300-00	Similar to Eukaryotic aspartyl protease family protein, expressed.	aspartic-type endopeptidase	Biological Process: proteolysis (GO:0006508), Molecular Function: aspartic-type endopeptidase activity (GO:0004190)
Os12t0505950-00	Similar to PH domain containing protein.	PH domains have been observed in signaling proteins
Os12t0539500-00
Os12t0539700-03	Conserved hypothetical protein.	has Helitron-like domain from transposon
Os12t0540000-01	Domain of unknown function DUF1618 domain containing protein.
Os12t0623400-00	Conserved hypothetical protein.
Os12t0633700-00	Similar to GDP dissociation inhibitor protein OsGDI1.	cytoskeletal protein, myosin assembly	Cellular Component: myosin complex (GO:0016459), Molecular Function: motor activity (GO:0003774), Molecular Function: ATP binding (GO:0005524)
